# Supplementary material for: Myostatin/Appendicular Skeletal Muscle Mass (ASM) Ratio, Not Myostatin, Is Associated with Low Handgrip Strength in Community-Dwelling Older Women
Source: Int J Environ Res Public Health. 2021 Jul 9;18(14):7344. doi: 10.3390/ijerph18147344 (PMC8307565; doi:10.3390/ijerph18147344)
Supplement: Supplementary file 1 [file ijerph-18-07344-s001.zip]

Archive with 1 entries (1 files):
- ijerph-1276526-supplementary.pdf
